# Supplementary material for: DMRG-Tailored Coupled Cluster Method in the 4c-Relativistic Domain: General Implementation and Application to the NUHFI and NUF3 Molecules
Source: J Chem Theory Comput. 2024 Oct 9;20(20):8862–75. doi: 10.1021/acs.jctc.4c00641 (PMC11500409; doi:10.1021/acs.jctc.4c00641)
Supplement: Supplementary file 1 — ct4c00641_si_001.zip [file ct4c00641_si_001.zip]

Archive with 12 entries (11 files):
- SI_frequency_recomputation/
- __MACOSX/._SI_frequency_recomputation
- SI_frequency_recomputation/NUHFI_hessian
- __MACOSX/SI_frequency_recomputation/._NUHFI_hessian
- SI_frequency_recomputation/frequency_recomputation.ipynb
- __MACOSX/SI_frequency_recomputation/._frequency_recomputation.ipynb
- SI_frequency_recomputation/second_derivative_NUHFI.txt
- __MACOSX/SI_frequency_recomputation/._second_derivative_NUHFI.txt
- SI_frequency_recomputation/NUF3_hessian
- __MACOSX/SI_frequency_recomputation/._NUF3_hessian
- SI_frequency_recomputation/second_derivative_NUF3.txt
- __MACOSX/SI_frequency_recomputation/._second_derivative_NUF3.txt
