# Supplementary material for: DMRG-Tailored Coupled Cluster Method in the 4c-Relativistic Domain: General Implementation and Application to the NUHFI and NUF3 Molecules
Source: J Chem Theory Comput. 2024 Oct 9;20(20):8862–75. doi: 10.1021/acs.jctc.4c00641 (PMC11500409; doi:10.1021/acs.jctc.4c00641)
Supplement: Supplementary file 1 — ct4c00641_si_001.zip [file ct4c00641_si_001.zip › SI_frequency_recomputation/NUHFI_hessian]

$hessian (projected)
 1  1   0.1256452370   0.0036853298  -0.0119925250  -0.0103095973   0.0023828910
 1  2   0.0094149881  -0.0930879675  -0.0012186644  -0.0294957060  -0.0171180020
 1  3  -0.0106237288   0.0296640891  -0.0051296702   0.0057741725   0.0024091539
 2  1   0.0036853298   0.1357281477  -0.0518726323   0.0026243058  -0.0087364123
 2  2   0.0148443104  -0.0013457028  -0.0095105849   0.0001441577  -0.0093091935
 2  3  -0.0386525422   0.0675299109   0.0043452607  -0.0788286083  -0.0306457467
 3  1  -0.0119925250  -0.0518726323   0.8111106813  -0.0008999755  -0.0012018141
 3  2  -0.5739127076  -0.0234394785   0.0015532378  -0.0171279895   0.0335980697
 3  3   0.0796741614  -0.2018475554   0.0027339093  -0.0281529527  -0.0182224288
 4  1  -0.0103095973   0.0026243058  -0.0008999755   0.0037748740  -0.0008503385
 4  2  -0.0033143365   0.0038959484  -0.0000934802   0.0005959321   0.0018932571
 4  3  -0.0014769649   0.0031812080   0.0007455178  -0.0002035222   0.0004371718
 5  1   0.0023828910  -0.0087364123  -0.0012018141  -0.0008503385   0.0054549308
 5  2  -0.0047657399  -0.0001513686   0.0008825098   0.0005852023  -0.0013371162
 5  3   0.0001031987   0.0059337592  -0.0000440677   0.0022957729  -0.0005514074
 6  1   0.0094149881   0.0148443104  -0.5739127076  -0.0033143365  -0.0047657399
 6  2   0.5759102533  -0.0052595561   0.0007126307  -0.0000594774  -0.0020121460
 6  3  -0.0038848563   0.0000271615   0.0011710505  -0.0069063449  -0.0019652298
 7  1  -0.0930879675  -0.0013457028  -0.0234394785   0.0038959484  -0.0001513686
 7  2  -0.0052595561   0.0882806105   0.0015096610   0.0230630373  -0.0001786606
 7  3  -0.0021529055   0.0044967951   0.0010900693   0.0021403158   0.0011392022
 8  1  -0.0012186644  -0.0095105849   0.0015532378  -0.0000934802   0.0008825098
 8  2   0.0007126307   0.0015096610   0.0042176174  -0.0008063746  -0.0020097213
 8  3   0.0016967026  -0.0029662735   0.0018122049   0.0027137551   0.0015067796
 9  1  -0.0294957060   0.0001441577  -0.0171279895   0.0005959321   0.0005852023
 9  2  -0.0000594774   0.0230630373  -0.0008063746   0.0121341313   0.0048724809
 9  3  -0.0013575833   0.0045595604   0.0009642557   0.0014345980   0.0004937752
10  1  -0.0171180020  -0.0093091935   0.0335980697   0.0018932571  -0.0013371162
10  2  -0.0020121460  -0.0001786606  -0.0020097213   0.0048724809   0.0143408376
10  3   0.0142481322  -0.0350531705   0.0010625679  -0.0015921012  -0.0014052341
11  1  -0.0106237288  -0.0386525422   0.0796741614  -0.0014769649   0.0001031987
11  2  -0.0038848563  -0.0021529055   0.0016967026  -0.0013575833   0.0142481322
11  3   0.0415636788  -0.0769695057   0.0000054670  -0.0047110379   0.0025377841
12  1   0.0296640891   0.0675299109  -0.2018475554   0.0031812080   0.0059337592
12  2   0.0000271615   0.0044967951  -0.0029662735   0.0045595604  -0.0350531705
12  3  -0.0769695057   0.1916861470  -0.0022889217   0.0064721091   0.0055746864
13  1  -0.0051296702   0.0043452607   0.0027339093   0.0007455178  -0.0000440677
13  2   0.0011710505   0.0010900693   0.0018122049   0.0009642557   0.0010625679
13  3   0.0000054670  -0.0022889217   0.0022315153  -0.0061188649  -0.0025802939
14  1   0.0057741725  -0.0788286083  -0.0281529527  -0.0002035222   0.0022957729
14  2  -0.0069063449   0.0021403158   0.0027137551   0.0014345980  -0.0015921012
14  3  -0.0047110379   0.0064721091  -0.0061188649   0.0785301183   0.0271525905
15  1   0.0024091539  -0.0306457467  -0.0182224288   0.0004371718  -0.0005514074
15  2  -0.0019652298   0.0011392022   0.0015067796   0.0004937752  -0.0014052341
15  3   0.0025377841   0.0055746864  -0.0025802939   0.0271525905   0.0141191970
