# Supplementary material for: DMRG-Tailored Coupled Cluster Method in the 4c-Relativistic Domain: General Implementation and Application to the NUHFI and NUF3 Molecules
Source: J Chem Theory Comput. 2024 Oct 9;20(20):8862–75. doi: 10.1021/acs.jctc.4c00641 (PMC11500409; doi:10.1021/acs.jctc.4c00641)
Supplement: Supplementary file 1 — ct4c00641_si_001.zip [file ct4c00641_si_001.zip › SI_frequency_recomputation/frequency_recomputation.ipynb]

# %% [markdown]
## Generate IR frequencies

# %% [markdown]
Based in part on the toolkit developed by Tiago Q. Teodoro to compute and analyse IR and VCD spectra. 

Author:
- Lucas Visscher - Vrije Universiteit Amsterdam


### Prerequisites

Python environment:
 - numpy

# %% [code]
import numpy as np
import os
import sys

# %% [markdown]
## Unit conversion factor

CODATA2018 values for the primary constants (taken from NIST website on 21-2-2024)

# %% [code]
m_minus1_to_Hartree = 4.556335252912E-08
electronmass_in_u   = 0.000548579909065
h2w = 0.01/m_minus1_to_Hartree
au2cm = h2w*np.sqrt(electronmass_in_u)
print('Conversion factor from au to cm^-1: {:14.8f}'.format(au2cm))

# %% [markdown]
### Required molecule-specific data

On HessianFile (using Turbomole format): 
- first line is supposed to be a comment line (skipped)
- next lines should contain the full matrix of second derivatives for atom displacements in Hartree / Bohr^2
- the first two entrees on each line contain indices that are ignored when reading
- in the Turbomole format the file ends with a last line containing a $, this line should be removed

In the cell below:
- paths to the Hessian and Force Constant Files
- isotope masses of the atoms in the same order as on the hessian
- index of Hessian element to be changed (i.e. 5 is z-derivative of the second atom)
- index of the frequency of interest (the N-U stretching frequency)


# %% [code]
Molecules       = ["NUHFI","NUF3"]
HessianFiles    = ["NUHFI_hessian","NUF3_hessian"]
ForceFiles      = ["second_derivative_NUHFI.txt","second_derivative_NUF3.txt"]
masses_list     = [np.array((238.03000,14.00670,1.00797,18.99840,126.90400)),
          np.array((238.03000,14.00670,18.99840,18.99840,18.99840))]
hessian_indices = [5,5] # index of element to shift (the N_zz second derivative)
freq_indices    = [13,14] # index of frequency of interest (the N-U stretch)

# %% [markdown]
## Functions to compute frequencies and normal modes

# %% [code]
def MakeMWHessian (hessian,masses):
    """
    Construct mass-weighted Hessian 
    
    Hessian   -- Hessian
    masses    -- Array with atomic masses
    
    Returns: arrays with mass-weighted Hessian.
    """
    
    nAtoms = len(masses)
    nCoord = 3 * nAtoms
    
    # make an array to hold sqrt of masses
    sqrtMass = np.zeros(nCoord)
    for i in range(nAtoms):
        for j in range(3):
            sqrtMass[3*i+j] = np.sqrt(masses[i])
            
    mwHessian = hessian / np.reshape (np.kron(sqrtMass,sqrtMass), \
                                      (nCoord, nCoord)) 
    return mwHessian


def CalcNormalModes(mwHessian):
    """
    (Re)calculates normal modes 
    
    mwHessian  -- mass-weighted Hessian
    
    Returns: arrays with frequencies and normal modes.
    """
    
    eigenvalues, eigenvectors = np.linalg.eigh(mwHessian)
            
    frequencies = np.sign(eigenvalues) * np.sqrt(np.abs(eigenvalues)) \
                  * au2cm # unit conversion to cm^1
                  
    # Note that we return the transpose (=Fortran ordering) of the eigenvectors
    # to be consistent with what is read from kf-files!
    return frequencies, np.transpose(eigenvectors)

# %% [markdown]
## Compute shifts in frequencies

Compute original frequencies, shift elements and recompute frequencies.

# %% [code]
for Molecule, HessianFile, ForceFile, masses, hessian_index, freq_index\
in zip(Molecules,HessianFiles,ForceFiles,masses_list,hessian_indices,freq_indices):
    n_atoms = len(masses)

    print(" Recomputing frequencies for: {}".format(Molecule))
    # Read original Hessian from text file, reorganize to get square matrix
    hessian_wrongshape = np.loadtxt(HessianFile,skiprows=1,usecols=(2,3,4,5,6))
    original_hessian = hessian_wrongshape.flatten().reshape((3*n_atoms,3*n_atoms))
    massArray = np.zeros(3*n_atoms)

    force_constants = 2*np.loadtxt(ForceFile,skiprows=4,usecols=3)
    methods = []
    with open(ForceFile) as file:
        lines = [line.rstrip() for line in file]
        for line in lines[4:]:
            methods.append(line.split()[0])

    # Diagonalize original Hessian to get frequencies and normal modes
    mwHessian = MakeMWHessian(original_hessian,masses)
    freq, modes = CalcNormalModes(mwHessian)

    # Define motion along z-axis of the coordinate system, should have zero eigenvalue
    v = np.zeros(3*n_atoms)
    for i in range(2,3*n_atoms,3):
        v[i] = np.sqrt(massArray[i])
    
    # Take expectation value of the mode defined above
    Hv = np.matmul(mwHessian,v)
    ev = np.matmul(v,Hv)
    evcm = np.sign(ev) * np.sqrt(np.abs(ev)) * au2cm
    print(' Check: eigenvalue for motion in z-direction(should be zero) : {:5.2f}'
      .format(evcm),'cm^-1\n')

    print(' Method                       Frequency')
    for method, new_diagonal_value in zip(methods,force_constants):
        hessian = original_hessian.copy()
        # Change the diagonal and off-diagonal values to the new values
        shift = new_diagonal_value-hessian[hessian_index,hessian_index]
        hessian[hessian_index,hessian_index] = new_diagonal_value
        hessian[hessian_index-3,hessian_index-3] += shift
        hessian[hessian_index-3,hessian_index]   -= shift
        hessian[hessian_index,hessian_index-3]   -= shift

        # Rediagonalize Hessian to get frequencies and normal modes
        mwHessian = MakeMWHessian(hessian,masses)
        mod_freq, mod_modes = CalcNormalModes(mwHessian)

        Hv = np.matmul(mwHessian,v)
        ev = np.matmul(v,Hv)
        evcm = np.sign(ev) * np.sqrt(np.abs(ev)) * au2cm
        #print('Eigenvalue for motion in z-direction after modification: {:5.2f}'
         #.format(evcm),'cm^-1\n')

        #for i in range(3*n_atoms):
            #print('Frequency {:12.2f} changed to {:12.2f}'.format(freq[i],mod_freq[i]))
        
        print(' {:22s}    {:12.2f}'.format(method,mod_freq[freq_index]))
    print('\n',80*'-')
