# Supplementary material for: DMRG-Tailored Coupled Cluster Method in the 4c-Relativistic Domain: General Implementation and Application to the NUHFI and NUF3 Molecules
Source: J Chem Theory Comput. 2024 Oct 9;20(20):8862–75. doi: 10.1021/acs.jctc.4c00641 (PMC11500409; doi:10.1021/acs.jctc.4c00641)
Supplement: Supplementary file 1 — ct4c00641_si_001.zip [file ct4c00641_si_001.zip › SI_frequency_recomputation/second_derivative_NUHFI.txt]

NUHFI(32,32), Tables I and I

method			address																		order	r(2)

"DMRG(M=1024,d)"	/storage/brno12-cerit/home/visnak/NUHFI/DZ/minE/VIBANAL/PBE/DMRG3232/LIMIT_2.100_red_mass_1U1N							9	0.28207691
"DMRG(M=1024,s)"	/storage/brno12-cerit/home/visnak/NUHFI/DZ/minE/VIBANAL/PBE/DMRG3232/M1024_SPARSE_red_mass_1U1N							10	0.27712322
"DMRG(M=2048,s)"	/storage/brno12-cerit/home/visnak/NUHFI/DZ/minE/VIBANAL/PBE/DMRG3232/M2048_red_mass_1U1N								8	0.22374275
"DMRG(M=+$\infty$,s)"	/storage/brno12-cerit/home/visnak/NUHFI/DZ/minE/VIBANAL/PBE/DMRG3232/M_extrapol_1osqrtM_0064set_red_mass_1U1N					6	0.25312882
CCSD			/storage/brno12-cerit/home/visnak/NUHFI/DZ/minE/VIBANAL/PBE/CCSD_66dd097/LIMIT_2.100_red_mass_1U1N						9	0.29418971
CCSD(T)			/storage/brno12-cerit/home/visnak/NUHFI/DZ/minE/VIBANAL/PBE/CCSDpTp_66dd097/LIMIT_2.100_red_mass_1U1N						9	0.21559644
"(14,15)TCCSD"		/storage/brno12-cerit/home/visnak/NUHFI/DZ/minE/VIBANAL/PBE/DMRG1415/TCC_66dd097/LIMIT_2.100_red_mass_1U1N					9	0.16424778
"(20,26)TCCSD"		/storage/brno12-cerit/home/visnak/NUHFI/DZ/minE/VIBANAL/PBE/DMRG2026/TCCSD_66dd097/LIMIT_2.100_red_mass_1U1N					9	0.24907245
"(24,26)TCCSD"		/storage/brno12-cerit/home/visnak/NUHFI/DZ/minE/VIBANAL/PBE/DMRG2426/TCC_66dd097/LIMIT_2.100_red_mass_1U1N					10	0.21858945
"(28,29)TCCSD"		/storage/brno12-cerit/home/visnak/NUHFI/DZ/minE/VIBANAL/PBE/DMRG2829/TCC_66dd097/LIMIT_2.100/try02_red_mass_1U1N				6	0.27149411
4c-DHF-SCF		/storage/brno12-cerit/home/visnak/NUHFI/DZ/minE/VIBANAL/SCF/minE/LIMIT_1.900									10	0.40996328
4c-DHF(PBE)		/storage/brno12-cerit/home/visnak/NUHFI/DZ/minE/VIBANAL/PBE/HF/LIMIT_2.100									10	0.44820579
4c-PBE			/storage/brno12-cerit/home/visnak/NUHFI/DZ/minE/VIBANAL/PBE/LIMIT_2.000_red_mass_1U1N							9	0.25924582			
4c-B3LYP		/storage/brno12-cerit/home/visnak/NUHFI/DZ/minE/VIBANAL/B3LYP/LIMIT_2.100										10	0.28895095
4c-DMRG(14,15)		/storage/brno12-cerit/home/visnak/NUHFI/DZ/minE/VIBANAL/PBE/DMRG1415/M_2048_sweep_41/LIMIT_2.100						5	0.20403695
4c-DMRG(20,28)		/storage/brno12-cerit/home/visnak/NUHFI/DZ/minE/VIBANAL/PBE/DMRG2028/LIMIT_1.850								7	0.25043913
4c-DMRG(24,26)		/storage/brno12-cerit/home/visnak/NUHFI/DZ/minE/VIBANAL/PBE/DMRG2426/LIMIT_1.880								5	0.17921081
4c-DMRG(28,29)		/storage/brno12-cerit/home/visnak/NUHFI/DZ/minE/VIBANAL/PBE/DMRG2829/M_1024_sweep_33/LIMIT_1.900						4	0.24128525
4c-DMRG(32,32)		/storage/brno12-cerit/home/visnak/NUHFI/DZ/minE/VIBANAL/PBE/DMRG3232/LIMIT_1.870								4	0.28110548
4c-CCSD			/storage/brno12-cerit/home/visnak/NUHFI/DZ/minE/VIBANAL/PBE/CCSD_47dd252/LIMIT_2.100_NEW							8	0.32452897
4c-CCSD(T)		/storage/brno12-cerit/home/visnak/NUHFI/DZ/minE/VIBANAL/PBE/CCSDpTp_47dd252/LIMIT_2.100_NEW							4	0.23688353
4c-(14,15)TCCSD		/storage/brno12-cerit/home/visnak/NUHFI/DZ/minE/VIBANAL/PBE/DMRG1415/TCC_47dd252/LIMIT_2.100							9	0.23457405
4c-(20,28)TCCSD		/storage/brno12-cerit/home/visnak/NUHFI/DZ/minE/VIBANAL/PBE/DMRG2028/TCC_47d252/try09/LIMIT_2.100_NEW						6	0.28707870
4c-(24,26)TCCSD		/storage/brno12-cerit/home/visnak/NUHFI/DZ/minE/VIBANAL/PBE/DMRG2426/TCC_47dd205/LIMIT_2.040/NEWC2						9	0.26845266
4c-(28,29)TCCSD 	/storage/brno12-cerit/home/visnak/NUHFI/DZ/minE/VIBANAL/PBE/DMRG2829/TCC_47dd252/try02/LIMIT_2.000							4	0.28985740
4c-(32,32)TCCSD 	/storage/brno12-cerit/home/visnak/NUHFI/DZ/minE/VIBANAL/PBE/DMRG3232/TCC_47dd252/LIMIT_2.100/NEWC2							8	0.30493170
ECP/CCSD(F12)		/storage/brno12-cerit/home/visnak/NUHFI/DZ/minE/VIBANAL/RICC/CCSDpF12p									5	0.33034432
ECP/CCSD(T)(F12)	/storage/brno12-cerit/home/visnak/NUHFI/DZ/minE/VIBANAL/RICC/CCSDpF12ppTp/LIMIT_2.050								10	0.29993349
ECP/CCSD(T*)(F12)	/storage/brno12-cerit/home/visnak/NUHFI/DZ/minE/VIBANAL/RICC/CCSDpF12ppTsp/LIMIT_2.050							10	0.29806844
ECP/DFT:r2SCAN		/storage/brno12-cerit/home/visnak/NUHFI/DZ/minE/VIBANAL/ECP_defTZVPP_SF/r2scan/CURVE_from_B3LYP_eq						10	0.28150820
ECP/DFT:mpsts-noa2	/storage/brno12-cerit/home/visnak/NUHFI/DZ/minE/VIBANAL/ECP_defTZVPP_SF/mpsts-noa2/CURVE_from_B3LYP_eq/TRY01/LIMIT_2.100			10	0.29018998
