# Supplementary material for: DMRG-Tailored Coupled Cluster Method in the 4c-Relativistic Domain: General Implementation and Application to the NUHFI and NUF3 Molecules
Source: J Chem Theory Comput. 2024 Oct 9;20(20):8862–75. doi: 10.1021/acs.jctc.4c00641 (PMC11500409; doi:10.1021/acs.jctc.4c00641)
Supplement: Supplementary file 1 — ct4c00641_si_001.zip [file ct4c00641_si_001.zip › SI_frequency_recomputation/NUF3_hessian]

$hessian (projected)
 1  1   0.2160323018  -0.0000511738  -0.0005078448  -0.0069799172   0.0000111702
 1  2  -0.0287319153  -0.0416982101   0.0000018166  -0.0655796482  -0.0836566474
 1  3  -0.0901487118   0.0474389942  -0.0836975270   0.0901868989   0.0473804140
 2  1  -0.0000511738   0.2624493208  -0.0000955534   0.0000104357  -0.0104668929
 2  2   0.0000142020  -0.0000014958  -0.0165765354  -0.0000020602  -0.0826123810
 2  3  -0.1176897460   0.0566309313   0.0826546150  -0.1177161465  -0.0565475197
 3  1  -0.0005078448  -0.0000955534   0.8000045633   0.0014990902   0.0000105853
 3  2  -0.5262217065  -0.0889052395   0.0000066224  -0.1889346825   0.0439789267
 3  3   0.0597290062  -0.0424619677   0.0439350673  -0.0596506605  -0.0423862067
 4  1  -0.0069799172   0.0000104357   0.0014990902   0.0037051453  -0.0000062627
 4  2   0.0051828821  -0.0027126592  -0.0000000557  -0.0067007470   0.0029922605
 4  3   0.0009253859   0.0000065622   0.0029951705  -0.0009295032   0.0000122125
 5  1   0.0000111702  -0.0104668929   0.0000105853  -0.0000062627   0.0049649024
 5  2  -0.0000063774  -0.0000004295   0.0022279288   0.0000010011   0.0004810685
 5  3   0.0016338167   0.0007605467  -0.0004855465   0.0016402450  -0.0007657556
 6  1  -0.0287319153   0.0000142020  -0.5262217065   0.0051828821  -0.0000063774
 6  2   0.5438570231   0.0027523998   0.0000000806  -0.0045825883   0.0103942496
 6  3   0.0129947918  -0.0065328682   0.0104023838  -0.0130026969  -0.0065198601
 7  1  -0.0416982101  -0.0000014958  -0.0889052395  -0.0027126592  -0.0000004295
 7  2   0.0027523998   0.0545850297   0.0000094930   0.0880012132  -0.0050924437
 7  3  -0.0071612976  -0.0009257858  -0.0050817167   0.0071537299  -0.0009225878
 8  1   0.0000018166  -0.0165765354   0.0000066224  -0.0000000557   0.0022279288
 8  2   0.0000000806   0.0000094930   0.0096522872   0.0000008116  -0.0014651302
 8  3   0.0023457514  -0.0052737943   0.0014538763   0.0023505680   0.0052662798
 9  1  -0.0655796482  -0.0000020602  -0.1889346825  -0.0067007470   0.0000010011
 9  2  -0.0045825883   0.0880012132   0.0000008116   0.1728145260  -0.0078591807
 9  3  -0.0142054839   0.0103567547  -0.0078616373   0.0142057314   0.0103459901
10  1  -0.0836566474  -0.0826123810   0.0439789267   0.0029922605   0.0004810685
10  2   0.0103942496  -0.0050924437  -0.0014651302  -0.0078591807   0.0746704188
10  3   0.0899893838  -0.0410173320   0.0110864118  -0.0063929411  -0.0054966636
11  1  -0.0901487118  -0.1176897460   0.0597290062   0.0009253859   0.0016338167
11  2   0.0129947918  -0.0071612976   0.0023457514  -0.0142054839   0.0899893838
11  3   0.1225592950  -0.0553225424   0.0063952397  -0.0088491172  -0.0031957717
12  1   0.0474389942   0.0566309313  -0.0424619677   0.0000065622   0.0007605467
12  2  -0.0065328682  -0.0009257858  -0.0052737943   0.0103567547  -0.0410173320
12  3  -0.0553225424   0.0344742858  -0.0055024386   0.0032048588   0.0041637953
13  1  -0.0836975270   0.0826546150   0.0439350673   0.0029951705  -0.0004855465
13  2   0.0104023838  -0.0050817167   0.0014538763  -0.0078616373   0.0110864118
13  3   0.0063952397  -0.0055024386   0.0746976613  -0.0900181845  -0.0409733752
14  1   0.0901868989  -0.1177161465  -0.0596506605  -0.0009295032   0.0016402450
14  2  -0.0130026969   0.0071537299   0.0023505680   0.0142057314  -0.0063929411
14  3  -0.0088491172   0.0032048588  -0.0900181845   0.1225744506   0.0552427672
15  1   0.0473804140  -0.0565475197  -0.0423862067   0.0000122125  -0.0007657556
15  2  -0.0065198601  -0.0009225878   0.0052662798   0.0103459901  -0.0054966636
15  3  -0.0031957717   0.0041637953  -0.0409733752   0.0552427672   0.0343962814
