# Supplementary material for: DMRG-Tailored Coupled Cluster Method in the 4c-Relativistic Domain: General Implementation and Application to the NUHFI and NUF3 Molecules
Source: J Chem Theory Comput. 2024 Oct 9;20(20):8862–75. doi: 10.1021/acs.jctc.4c00641 (PMC11500409; doi:10.1021/acs.jctc.4c00641)
Supplement: Supplementary file 1 — ct4c00641_si_001.zip [file ct4c00641_si_001.zip › SI_frequency_recomputation/second_derivative_NUF3.txt]

NUF3, Table III

method			address																		order	r(2)

4c-DHF-SCF		/storage/brno12-cerit/home/visnak/NUF3/DIRAC_C3v/DZ/GSminE/VIBANAL/SCF/LIMIT_1.860								4	0.41221411
4c-PBE			/storage/brno12-cerit/home/visnak/NUF3/DIRAC_C3v/DZ/GSminE/VIBANAL/PBE/LIMIT_2.100_NEW							9	0.23709489
4c-DHF(PBE)		/storage/brno12-cerit/home/visnak/NUF3/DIRAC_C3v/DZ/GSminE/VIBANAL/PBE/HF/LIMIT_2.100_NEW							7	0.42848156
4c-CCSD			/storage/brno12-cerit/home/visnak/NUF3/DIRAC_C3v/DZ/GSminE/VIBANAL/PBE/CCSD/35dd172/LIMIT_2.100_NEW						7	0.30638031
4c-CCSD(T)		/storage/brno12-cerit/home/visnak/NUF3/DIRAC_C3v/DZ/GSminE/VIBANAL/PBE/CCSDpTp/35dd172/LIMIT_2.100_NEW					9	0.21652216
4c-DMRG(14,15)		/storage/brno12-cerit/home/visnak/NUF3/DIRAC_C3v/DZ/GSminE/VIBANAL/PBE/14in15/LIMIT_2.100_NEW							10	0.16201197
4c-DMRG(18,18)		/storage/brno12-cerit/home/visnak/NUF3/DIRAC_C3v/DZ/GSminE/VIBANAL/PBE/18in18/TCCSD_35dd172/DMRG0_M_1024_sweep_29_LONGER/LIMIT_2.100_no1d73	5	0.17115018
4c-DMRG(26,26)		/storage/brno12-cerit/home/visnak/NUF3/DIRAC_C3v/DZ/GSminE/VIBANAL/PBE/26in26/M_2048_sweep_21/LIMIT_1.900					4	0.16849967
4c-DMRG(22,31)		/storage/brno12-cerit/home/visnak/NUF3/DIRAC_C3v/DZ/GSminE/VIBANAL/PBE/22in31/try05/LIMIT_1.830						4	0.19097016
4c-DMRG(32,32)		/storage/brno12-cerit/home/visnak/NUF3/DIRAC_C3v/DZ/GSminE/VIBANAL/PBE/32in32/LIMIT_2.100_NEW							9	0.20726073
4c-(14,15)TCCSD		/storage/brno12-cerit/home/visnak/NUF3/DIRAC_C3v/DZ/GSminE/VIBANAL/PBE/14in15/35dd172/LIMIT_2.100_NEW						10	0.21360516
4c-(18,18)TCCSD		/storage/brno12-cerit/home/visnak/NUF3/DIRAC_C3v/DZ/GSminE/VIBANAL/PBE/18in18/TCCSD_35dd172/LIMIT_2.100_NEW					9	0.21911706
4c-(20,32)TCCSD		/storage/brno12-cerit/home/visnak/NUF3/DIRAC_C3v/DZ/GSminE/VIBANAL/PBE/20in32/TCCSD_35dd172/try03/LIMIT_2.100					5	0.23305796
4c-(22,31)TCCSD		/storage/brno12-cerit/home/visnak/NUF3/DIRAC_C3v/DZ/GSminE/VIBANAL/PBE/22in31/TCCSD_35dd172/try03/LIMIT_2.100					5	0.23903415
4c-(26,26)TCCSD		/storage/brno12-cerit/home/visnak/NUF3/DIRAC_C3v/DZ/GSminE/VIBANAL/PBE/26in26/TCCSD_35dd172/LIMIT_2.040_NEW					8	0.22807754
4c-(32,32)TCCSD		/storage/brno12-cerit/home/visnak/NUF3/DIRAC_C3v/DZ/GSminE/VIBANAL/PBE/32in32/TCCSD_35dd172/LIMIT_2.100_NEW					9	0.25483293
ECP/CCSD(F12)		/storage/brno12-cerit/home/visnak/From_Brno3/NUF3/RICC_def2TZVPP/CURVE_RIK/RHF_ref/VIBANAL/CCSDF12/from_2.800/LIMIT_2.100			8	0.30558892
ECP/CCSD(T)(F12),minE	/storage/brno12-cerit/home/visnak/From_Brno3/NUF3/RICC_def2TZVPP/CURVE_RIK/RHF_ref/VIBANAL/CCSDpTpF12/from_2.800/LIMIT_1.880			4	0.28222895
ECP/CCSD(T)(F12),BI	/storage/brno12-cerit/home/visnak/From_Brno3/NUF3/RICC_def2TZVPP/CURVE_RIK/RHF_ref/VIBANAL/CCSDpTpF12/from_2.600/LIMIT_2.100			7	0.28044378
ECP/CCSD(T*)(F12),minE	/storage/brno12-cerit/home/visnak/From_Brno3/NUF3/RICC_def2TZVPP/CURVE_RIK/RHF_ref/VIBANAL/CCSDpTspF12/from_2.800/LIMIT_2.000			8	0.29416195
ECP/CCSD(T*)(F12),BI	/storage/brno12-cerit/home/visnak/From_Brno3/NUF3/RICC_def2TZVPP/CURVE_RIK/RHF_ref/VIBANAL/CCSDpTspF12/from_2.600_n/LIMIT_2.100		7	0.27786237
ECP/DFT:r2SCAN		/storage/brno12-cerit/home/visnak/NUF3/ECP/TRY/r2scan/CURVE_from_Atkinson_geo/VIBANAL/r2scan/LIMIT_2.100_red_mass_1U1N				8	0.2506519
ECP/DFT:mpsts-noa2	/storage/brno12-cerit/home/visnak/NUF3/ECP/TRY/mpsts-noa2/CURVE_from_Atkinson_geo/VIBANAL/LIMIT_2.100_red_mass_1U1N				8	0.26003812
